# Supplementary material for: Sleep Deprivation Triggers Mitochondrial DNA Release in Microglia to Induce Neural Inflammation: Preventative Effect of Hydroxytyrosol Butyrate
Source: Antioxidants (Basel). 2024 Jul 12;13(7):833. doi: 10.3390/antiox13070833 (PMC11273532; doi:10.3390/antiox13070833)
Supplement: Supplementary file 1 [file antioxidants-13-00833-s001.zip]

Archive with 1 entries (1 files):
- antioxidants-3058846-supplementary.pdf
